# Supplementary material for: Integrated High-Throughput Centrifugal Microfluidic Chip Device for Pathogen Detection On-Site
Source: Biosensors (Basel). 2024 Jun 19;14(6):313. doi: 10.3390/bios14060313 (PMC11202104; doi:10.3390/bios14060313)
Supplement: Supplementary file 1 [file biosensors-14-00313-s001.zip]

Archive with 1 entries (1 files):
- biosensors-3052914-supplementary.pdf
